# Supplementary material for: A Head-to-Head Comparative Study of the Replication-Competent Vaccinia Virus and AAV1-Based Malaria Vaccine versus RTS,S/AS01 in Murine Models
Source: Vaccines (Basel). 2024 Oct 10;12(10):1155. doi: 10.3390/vaccines12101155 (PMC11512279; doi:10.3390/vaccines12101155)
Supplement: Supplementary file 1 [file vaccines-12-01155-s001.zip]

Archive with 1 entries (1 files):
- vaccines-3238088-supplementary.pdf
